# Supplementary material for: Targeted Next-Generation Sequencing of Circulating Tumor DNA Mutations among Metastatic Breast Cancer Patients
Source: Curr Oncol. 2021 Jun 24;28(4):2326–36. doi: 10.3390/curroncol28040214 (PMC8293138; doi:10.3390/curroncol28040214)
Supplement: Supplementary file 1 [file curroncol-28-00214-s001.zip]

Archive with 1 entries (1 files):
- curroncol-1215321-supplementary.pdf
